# Supplementary material for: Clinical significances of p27 in digestive tract cancers: a comprehensive analysis on immunohistochemistry staining, published literatures, microarray and RNA-seq data
Source: Oncotarget. 2018 Jan 23;9(15):12284–303. doi: 10.18632/oncotarget.24316 (PMC5844746; doi:10.18632/oncotarget.24316)
Supplement: Supplementary file 2 [file oncotarget-09-12284-s002.xlsx]

## Sheet: Sheet1
Supplementary Table 2: The essential characteristics and quality scores of the 62 published literatures included in the meta-analysis
First author (publication year)	Cancer type	Cut-off value	Country	Sample size (Low/High)	Follow-up (month)	Statistic method	HR (95% CI)	Quality score
Bertagnolli M (2009)	CRC	0.1	USA	584 (207/377)	79	Survival curve	OS: 1.4 (1.02-1.92)	6
Belluco C (1999)	CRC	NR	USA	124 (65/59)	110	Multivariate analysis	OS: 2.53 (1.32-4.86) DFS: 2.21 (1.30-3.77)	7
Huang JX (2012)	ESCC	0.5	China	78 (33/45)	46	Multivariate analysis	OS: 2.994 (1.387-6.465)	5
Shamma A (2000)	ESCC	0.1	Japan	106 (65/41)	100	Multivariate analysis	OS: 2.278 (1.177-4.444)	5
Al-Maghrabi J (2012)	CRC	0.1	USA	65 (30/35)	78	Survival curve	DFS: 0.47 (0.24-0.93)	7
Anayama T (1998)	ESCC	0.5	Japan	77 (25/52)	60	Survival curve	OS: 0.43 (0.24-0.76)	5
Itami A (1999)	ESCC	0.5	Japan	128 (64/64)	72	Multivariate analysis	OS: 0.749 (0.406-1.384)	5
Calik M (2015)	GC	0.2	Turkey	84 (43/41)	72	Survival curve	OS: 2 (0.98-4)	5
Chen AJ (2002)	CRC	0.5	China	82 (44/38)	120	Survival curve	OS: 4.58 (1.46-14.4)	5
Xiangming C (2000)	GC	0.2	Japan	241 (78/163)	67	Survival curve	OS: 1.12 (0.78-1.62)	5
Kim DH (2007)	GC	0.05	Korea	23 (2/21)	78.6	Survival curve	OS: 0.15 (0.01-5.26)	6
Feakins RM (2000)	GC	0.23	English	71 (35/36)	96	Multivariate analysis	OS: 1 (0.99-1.2)	5
Gamboa-Dominguez A (2007)	GC	0.35	Mexico	68 (23/45)	72	Survival curve	OS: 1.02 (0.48-2.18)	6
Gunther K (2000)	CRC	0.75	Germany	164 (138/26)	164	Survival curve	DFS: 0.57 (0.36-0.907)	5
Han S (1999)	GC	0.05	Korea	64 (24/40)	51	Survival curve	OS: 2.06 (0.36-11.71)	5
Hong Z (2001)	CRC	0.1	Sweden	178 (87/91)	192	Survival curve	OS: 1.27 (0.8-2.02)	5
Hoos A (2002)	CRC	0.2	USA	85 (56/29)	120	Survival curve	CSS: 1.07 (0.28-4.03)	6
Zlobec I (2007)	CRC	0.65	Switzerland	587 (NR)	31	Multivariate analysis	OS: 1.587 (1.042-2.381)	6
Jang SJ (1998)	GC	0.05	Korea	84 (45/39)	109	Survival curve	OS: 1.95 (1.44-4.11) DFS: 1.93 (1.234-4.235)	5
Ji JF (2001)	GC	0.5	China	70 (20/50)	60	Survival curve	OS: 1.12 (0.413-1.238)	5
So JB (2000)	GC	0.5	Singapore	61 (14/47)	120	Univariate analysis	OS: 5.3 (1.6-17.4)	5
Kagawa Y (2000)	ESCC	0.5	Japan	73 (24/49)	112	Survival curve	OS: 0.89 (0.47-1.66)	5
Kobayashi M (2002)	CRC	0.117	Japan	71 (35/26)	60	Survival curve	OS: 1.92 (0.26-13.81)	5
Kwon OJ (1999)	GC	0.5	Korea	115 (35/80)	112	Survival curve	OS: 1.33 (0.74-2.41)	5
Lee KH (2008)	GC	0.1	Korea	265 (72/193)	72	Survival curve	OS: 1.86 (1.5-3.53)	5
Chen L (2005)	GC	0.75	China	89 (17/72)	60	Survival curve	OS: 1.2 (0.531-1.396)	5
Loda M (1997)	CRC	0.5	China	149 (15/134)	240	Survival curve	OS: 5.26 (2.83-16.7)	5
Manne U (2004)	CRC	0.56	USA.	206 (145/61)	67	Survival curve	OS: 1.429 (1-2.5)	5
Meng QK (2011)	CRC	NR	China	85 (43/42)	95	Survival curve	OS: 2.63 (1.3-5.33)	5
Li M (2007)	CRC	NR	China	127 (48/79)	80	Multivariate analysis	DFS: 2.106 (1.263-3.513)	5
Ohtani M (1999)	GC	0.03	Japan	225 (113/112)	77	Multivariate analysis	OS: 2.174 (1.25-3.718)	5
Okamoto H (2013)	ESCC	0.1	Japan	86 (49/37)	149	Survival curve	OS: 1.434 (0.784-2.625)	5
Palmqvist R (1999)	CRC	0.5	Sweden	83 (47/36)	120	Survival curve	CSS: 1.82 (1.3-4.42)	5
Prall F (2004)	CRC	0.5	Germany	162 (32/130)	100	Univariate analysis	CSS: 3.02 (1.41-6.47)	6
Sgambato A (2000)	GC	0.5	Italy	96 (19/77)	120	Multivariate analysis	OS: 3.348 (1.45-7.731)	5
Shapira M (2005)	CRC	0.5	Israel	80 (44/36)	29	Survival curve	OS: 3.17 (1.04-9.65)	5
Shibata H (2001)	ESCC	0.5	Japan	61 (37/24)	60	Survival curve	OS: 1.5 (0.14-16.68)	5
Shiozaki H (2000)	ESCC	0.1	Japan	77 (31/46)	100	Multivariate analysis	OS: 2.452 (1.25-5.53)	6
Ogino S (2009)	CRC	0.2	USA	630 (500/131)	120	Multivariate analysis	OS: 0.7 (0.51-0.95) CSS: 0.63 (0.42-0.94)	5
Song CG (2001)	GC	0.5	China	92 (39/53)	100	Univariate analysis	OS: 2.7 (1.52-4.795)	5
Takano Y (2000)	GC	0.3	Japan	116 (60/56)	105	Survival curve	OS: 1.22 (0.84-1.42)	5
Tenjo T (2000)	CRC	0.15	Japan	132 (87/45)	105	Multivariate analysis	OS: 1.69 (1.54-5.29)	6
Tornillo L (2007)	CRC	0.5	Switzerland	1062 (117/885)	87	Survival curve	OS: 1.66 (1.64-2.05)	8
Noguchi T (2003)	CRC	0.3	Japan	80 (43/37)	50	Multivariate analysis	OS: 4.032 (1.318-12.346)	7
Wiksten JP (2002)	GC	0.05	Finland	316 (75/241)	180	Survival curve	OS: 1.04 (0.78-1.38)	6
Wu JT (2005)	CRC	0.5	USA	168 (91/77)	47	Survival curve	OS: 1.23 (0.76-2)	6
Xiong YM (2004)	ESCC	0.5	China	47 (30/17)	60	Survival curve	OS: 1.65 (1.011-2.69)	6
Yao J (2000)	CRC	0.5	Singapore	136 (108/28)	60	Survival curve	OS: 2.35 (1.65-8.43)	5
Yasunaga M (1999)	ESCC	0.1	Japan	40 (25/15)	60	Multivariate analysis	OS: 2.833 (1.102-9.708)	5
Yi JZ (2009)	CRC	0.5	China	64 (30/34)	72	Survival curve	OS: 2.99 (1.03-8.72)	5
Zhao L (2012)	CRC	0.5	China	62 (19/43)	50	Survival curve	OS: 2.98 (0.633-8.21)	5
Zhong M (2006)	CRC	0.25	China	212 (81/131)	40	Survival curve	OS: 2.18 (1.02-4.67)	6
Zhu YQ (2003)	GC	0.25	China	62 (26/36)	60	Survival curve	OS: 3.09 (1.026-10.16)	5
Sun YQ (2016)	GC	NR	China	244 (157/87)	60	Survival curve	OS: 1.41 (1.02-1.93)	7
Wartaru Y (1997)	GC	0.3	Japan	68 (49/28)	NR	NR	NR	6
Kim DH (1999)	GC	0.3	Korea	67 (53/14)	NR	NR	NR	6
Donato N (2002)	GC	0.2	Italy	95 (65/29)	NR	NR	NR	7
Liu XP (2005)	GC	0.4	Japan	140 (86/54)	NR	NR	NR	7
Lee WS (2013)	GC	NR	Korea	43(25/18)	NR	NR	NR	5
Li YH (2014)	GC	0.05	China	78 (45/33)	NR	NR	NR	6
Chen YN (2015)	ESCC	0.05	China	120 (114/6)	NR	NR	NR	7
Lee SJ (2005)	GC	0.2	Korea	96 (25/71)	NR	NR	NR	6
ESCC: squamous cell carcinoma; GC: gastric cancer; CRC: colorectal cancer; NR: data not reported; OS: overall survival; DFS: disease-free survival; CSS: cancer-specific survival; HR: hazard ratio; CI: confidence interval; SROC: summary receiver operating characteristic
