# Supplementary material for: Clinical significances of p27 in digestive tract cancers: a comprehensive analysis on immunohistochemistry staining, published literatures, microarray and RNA-seq data
Source: Oncotarget. 2018 Jan 23;9(15):12284–303. doi: 10.18632/oncotarget.24316 (PMC5844746; doi:10.18632/oncotarget.24316)
Supplement: Supplementary file 3 [file oncotarget-09-12284-s003.xlsx]

## Sheet: Sheet1
Supplementary Table 3: The main information of the 60 microarray and RNA-seq datasets included in the meta-analysis
First author (publication year)	Region	Cancer type	Sample type	Data source	Platform	Sample size		Mean±SD
						Cancer group	Normal group	Cancer group	Normal group
EI-Rifai W (2016)	USA	ESAC	Tissues	GSE92396	GPL6244	12	9	8.64±0.37	8.35±0.35
I-Chen W (2015)	China	ESCC	Tissues	GSE70409	GPL13287	17	17	11.40±1.18	11.27±0.66
Wen J (2014)	China	ESCC	Tissues	GSE45670	GPL570	28	10	12.01±0.38	12.39±0.17
Li J (2014)	China	ESCC	Tissues	GSE39491	GPL18109	179	179	13.00±0.68	13.20±0.62
Wang Q (2013)	Germany	ESCC	Tissues	GSE26886	GPL570	7	19	3.31±1.22	5.51±1.47
Wang Q (2013)	Germany	ESAC	Tissues	GSE26886	GPL571	13	19	3.19±0.85	5.51±1.47
Cao W (2013)	Canada	ESCC	Tissues	GSE45350	GPL13607	4	4	11.02±0.58	11.29±0.22
Yan W (2011)	USA	ESCC	Tissues	GSE29001	GPL571	24	21	11.28±0.47	11.24±0.60
Clifford RJ (2011)	USA	ESCC	Tissues	GSE20347	GPL571	17	17	9.18±0.49	9.38±0.35
Kim SM (2011)	USA	ESAC	Tissues	GSE13898	GPL6102	75	28	8.15±0.95	9.14±0.43
Su H (2010)	USA	ESCC	Tissues	GSE23400	GPL96	53	53	8.73±0.67	8.94±0.43
Nakagawa H (2009)	USA	ESCC	Tissues	GSE17351	GPL570	5	5	11.21±0.53	11.81±0.33
Kimchi E (2004)	USA	ESAC	Tissues	GSE1420	GPL96	8	8	9.75±0.70	9.90±0.92
Wang S (2006)	USA	ESAC	Tissues	Oncomine	None	8	10	8.46±1.90	11.72±1.42
TCGA (2017)	USA	ESAC	Tissues	TCGA	None	81	10	11.46±0.56	10.91±0.85
Li C (2017)	China	GC	Tissues	GSE80389	GPL15520	38	35	11.25±0.86	11.60±0.63
Liu B (2017)	China	GC	Tissues	GSE54129	GPL570	111	21	9.24±0.44	9.41±0.18
Sangbae K (2016)	USA	GC	Tissues	GSE26942	GPL6947	205	12	9.72±0.65	10.22±0.35
Zhang ZZ (2016)	China	GC	Tissues	GSE51308	GPL15314	5	5	5.41±0.38	5.11±0.51
He J (2016)	China	GC	Tissues	GSE79973	GPL570	10	10	11.83±0.41	12.11±0.23
Wang B (2016)	China	GC	Tissues	GSE84787	GPL17077	8	8	8.77±1.99	8.84±1.13
Yoshizawa JM (2015)	USA	GC	salivary	GSE64951	GPL570	63	31	11.39±1.89	12.33±1.32
Hao L (2015)	China	GC	Tissues	GSE65801	GPL14550	32	32	9.72±0.45	9.82±0.27
Zhang X (2014)	China	GC	Tissues	GSE63089	GPL5175	45	45	6.01±0.80	5.49±0.60
Hu Y (2014)	China	GC	Tissues	GSE50710	GPL13825	10	10	7.02±1.13	7.27±0.43
Kang M (2014)	South Korea	GC	Tissues	GSE51575	GPL13607	26	26	10.63±0.47	10.52±0.26
Lin J (2013)	USA	GC	Tissues	GSE52138	GPL96	25	13	8.47±0.69	8.64±0.89
Wang G (2013)	USA	GC	Tissues	GSE29272	GPL96	134	134	8.48±0.64	8.23±0.59
Wu Y (2012)	Singapore	GC	Tissues	GSE37023	GPL96	112	39	7.04±1.14	7.83±0.91
Cheng L (2012)	China	GC	Tissues	GSE33335	GPL5175	25	25	4.90±0.41	4.67±0.22
Cho JY (2011)	USA	GC	Tissues	GSE13861	GPL6884	65	19	10.25±0.50	10.39±0.38
Xu Y (2011)	USA	GC	Tissues	GSE27342	GPL5175	80	80	6.71±1.04	6.59±0.96
Wang Q (2010)	China	GC	Tissues	GSE19826	GPL570	12	15	11.80±0.40	11.85±0.25
de Rinaldis E (2008)	Italy	GC	Tissues	GSE13911	GPL570	38	31	12.48±0.45	12.26±0.40
TCGA (2017)	USA	GC	Tissues	TCGA	None	375	32	11.55±0.80	11.29±0.80
Zhang S (2016)	China	CRC	Tissues	GSE75970	GPL14550	4	4	9.74±0.35	9.95±0.25
Wei J (2015)	China	RC	Tissues	GSE75548	GPL10558	6	6	7.93±0.31	7.75±0.50
Sheffer M (2015)	USA	CC	Tissues	GSE68468	GPL96	262	55	8.68±0.51	8.43±0.45
Ding L (2015)	China	CRC	Tissues	GSE54986	GPL10558	6	6	9.48±0.38	9.05±0.19
Hamm A (2015)	Belgium	CRC	Peripheral blood	GSE47756	GPL10558	55	38	8.63±0.48	8.68±0.26
Solé X (2014)	Spain	CRC	Tissues	GSE44076	GPL13667	98	148	8.97±0.53	8.54±0.35
Schetter AJ (2014)	USA	CC	Tissues	GSE44861	GPL3921	56	55	10.52±0.75	10.07±0.75
Kim T (2013)	USA	CRC	Cell line	GSE39846	GPL15314	4	4	7.92±0.29	6.98±0.68
Yamagishi A (2013)	Japan	CC	Tissues	GSE50746	GPL13497	20	8	11.21±0.61	10.93±0.25
Mori M (2013)	Japan	CRC	Tissues	GSE35279	GPL6480	74	5	10.43±0.85	8.92±0.52
Galamb O (2013)	Hungary	CRC	Tissues	GSE37364	GPL570	27	38	12.20±0.49	12.21±0.25
Okazaki S (2011)	Japan	CRC	Tissues	GSE22598	GPL570	17	17	10.59±0.52	9.79±0.58
Abba M (2011)	Germany	CRC	Tissues	GSE31279	GPL6104	58	52	9.33±1.07	8.98±1.13
Hinoue T (2011)	USA	CRC	Tissues	GSE25070	GPL2883	26	26	10.38±0.50	10.07±0.58
Bellot GL (2011)	Singapore	CRC	Tissues	GSE24993	GPL9104 GPL14186	9	8	9.42±0.64	9.53±0.36
Aaltonen LA (2011)	Finland	CRC	Tissues	GSE24514	GPL96	34	15	7.55±0.62	6.89±0.57
Galamb O (2010)	Hungary	CRC	Tissues	GSE15960	GPL570	6	6	12.94±0.55	11.90±0.36
Irizarry RA (2009)	USA	CRC	Tissues	GSE13471	GPL570	4	4	8.44±0.41	8.06±0.13
Jiang X (2008)	Singapore	CC	Tissues	GSE10972	GSE6104	24	24	9.65±0.65	8.94±0.46
Hong Y (2007)	Singapore	CRC	Tissues	GSE4107	GPL570	12	10	12.00±0.45	12.03±0.36
Kaiser S (2006)	USA	CRC	Tissues	Oncomine	GPL570	100	5	10.68±0.38	10.00±0.18
Hong Y (2010)	Singapore	CRC	Tissues	Oncomine	GPL570	70	12	12.49±0.53	12.34±0.16
Gaedcke J (2011)	Germany	RC	Tissues	Oncomine	GPL4133	65	65	8.95±0.52	8.83±0.36
Sheffer M (2012)	Israel	CRC	Tissues	ArrayExpress: E-GEOD-41258	GPL96	253	54	7.70±0.44	7.51±0.33
TCGA (2017)	USA	CRC	Tissues	TCGA	None	623	51	11.33±1.13	11.81±0.40
SD: standard deviation
